# Supplementary material for: Sarcopenia, Obesity, Sarcopenic Obesity and Risk of Poor Nutritional Status in Polish Community-Dwelling Older People Aged 60 Years and Over
Source: Nutrients. 2022 Jul 14;14(14):2889. doi: 10.3390/nu14142889 (PMC9317847; doi:10.3390/nu14142889)
Supplement: Supplementary file 1 [file nutrients-14-02889-s001.zip]

Archive with 1 entries (1 files):
- nutrients-1787440-supplementary.pdf
